# Supplementary material for: Safety and Efficacy of Reduced Dose of Enzalutamide in Patients with Castration-Resistant Prostate Cancer: A Systematic Review
Source: Pharmaceuticals (Basel). 2025 May 16;18(5):732. doi: 10.3390/ph18050732 (PMC12114795; doi:10.3390/ph18050732)
Supplement: Supplementary file 1 [file pharmaceuticals-18-00732-s001.zip]

Archive with 1 entries (1 files):
- pharmaceuticals-3641846-supplementary.pdf
